# Supplementary material for: Streamlined Radiosynthesis of [18F]Fluproxadine (AF78): An Unprotected Guanidine Precursor Enables Efficient One-Step, Automation-Ready Labeling for Clinical Use
Source: Pharmaceutics. 2026 Jan 19;18(1):123. doi: 10.3390/pharmaceutics18010123 (PMC12844956; doi:10.3390/pharmaceutics18010123)
Supplement: Supplementary file 1 [file pharmaceutics-18-00123-s001.zip]

Archive with 1 entries (1 files):
- pharmaceutics-4076487-supplementary.pdf
